# Supplementary material for: Prevalence of toxoplasmosis in pregnant women and vertical transmission of Toxoplasma gondii in patients from basic units of health from Gurupi, Tocantins, Brazil, from 2012 to 2014
Source: PLoS One. 2015 Nov 11;10(11):e0141700. doi: 10.1371/journal.pone.0141700 (PMC4641701; doi:10.1371/journal.pone.0141700)
Supplement: S1 Table — (XLSX) [file pone.0141700.s002.xlsx]

## Sheet: complete data
Identification code	Age	Age brackets	City	Estate	Basic Unit of Health	Residence	Did any antenatal consultation?	How many consultations?	Number of pregnancies (including the current one)	Number of abortions	Had serological tests for toxoplasmosis done before?	Do you remeber the result of the toxoplasmosis test?	If yes, what was the result?	ELISA	PCR	IgG avidity	IgA	Gestational risk	date of 1st blood collection	gestational age at blood collection (weeks)	TOXO IgG1 Mother	Value of TOXO IgG1 Mother	TOXO IgM1 Mother	value TOXO IgM1 Mother	IgG Avidity - Mother	IgG avidity value - Mother	TOXO IgG2 - Mother	Value TOXO IgG2 - Mother	TOXO IgM2 - Mother	Value TOXO IgM2 - Mother	TOXO IgG3 - Mother	value TOXO IgG3 - Mother	TOXO IgM3 - Mother	value TOXO IgM3 - Mother	PCR - Mother	IgG avidity - newborn	value IgG1 avidity - newborn	PCR - newborn	TOXO IgM - newborn	TOXO IgG - newborn	value TOXO IgG1 - newborn	Low avidity - Mother	Intermediary avidity - Mother	high avidity - Mother	acute infection - Mother	Acute infection - newborn
1	24	> 20 < 30	Gurupi	TO	Policlínica	Rural zone			2					1	0	1	1	Yes	2012-05-25		Reagent	116.5	Reagent	1.28	low	32.6	No Reagent		No Reagent	0.03	Reagent	190	Reagent	156	positive	low	32.6	positive	Reagent	Reagent	292	Yes	No	No	Yes	Yes
2	31	> 30	Gurupi	TO	Policlínica	Urban zone	Yes	3	6 or more	1				1	0	0	1	Yes			Reagent	282	Reagent	1.18	high	73.38	Reagent	541	No Reagent	0.15	Reagent	450	No Reagent	0	Negative	high	86.77	Negative	No Reagent	Reagent	100	No	No	Yes	Yes	No
3	20	> 20 < 30	Gurupi	To	Policlínica	Urban zone	Yes	8	1					1	0	0	0	No	2012-07-27	11	No Reagent		No Reagent				Reagent	176	No Reagent		Reagent	19	Reagent	1.56											No
4	36	> 30	Gurupi	TO	Policlínica	Urban zone			4					1	0	0	0	No			No Reagent		No Reagent																						No
5	20	> 20 < 30	Gurupi	TO	Policlínica	Urban zone	Yes	1	1					1	0	0	0	No	2012-07-27		No Reagent		No Reagent																						No
6	24	> 20 < 30	Gurupi	TO	Ambulatorio	Urban zone			3	1				1	0	0	0	No			Reagent	265.2	No Reagent																						No
7	37	> 30	Gurupi	TO	Ambulatorio	Urban zone	Yes	2	3					1	0	0	1	No			No Reagent		No Reagent																						No
8	36	> 30	Gurupi	TO	Ambulatorio	Urban zone			3	1				1	0	0	0	No			Reagent	282.2	No Reagent																						No
9	37	> 30	Gurupi	TO	Policlínica	Urban zone			4					1	0	0	0	No			No Reagent		No Reagent																						No
10	23	> 20 < 30	Gurupi	TO	Policlínica	Urban zone	Yes	1	3	2				1	0	0	0	No			Reagent	223.2	No Reagent																						No
11	24	> 20 < 30	Gurupi	TO	Policlínica	Urban zone	Yes	7	2					1	0	0	1	Yes	2012-08-31		Reagent	375.5	Reagent	1.94	low	87.81	Reagent	607.7	No Reagent		Reagent	590	Reagent	1	positive	low	79.2	Negative	Reagent	Reagent	585.6	Yes	No	No	Yes	Yes
12	25	> 20 < 30	Gurupi	TO	Policlínica	Urban zone	Yes	7	1					1	0	0	0	No			Reagent	139.3	No Reagent																						No
13	25	> 20 < 30	Gurupi	TO	Policlínica	Urban zone	Yes	6	1					1	0	0	1	Yes	2012-05-18		Reagent	355.7	Reagent	2.5	high	84.45	Reagent	607.7			Reagent	575	No Reagent		positive	high	81.38	Negative	Reagent	Reagent	607.7	No	No	Yes	Yes	Yes
14	30	> 20 < 30	Gurupi	TO	Policlínica	Urban zone	Yes	7	3					0	0	0	0	No			No Reagent		No Reagent																						No
15	29	> 20 < 30	Gurupi	TO	Policlínica	Urban zone	Yes	8	3					0	0	0	0	No			No Reagent		No Reagent																						No
16	36	> 30	Gurupi	TO	Policlínica	Urban zone	Yes	1	2					0	0	0	0	No			No Reagent		No Reagent																						No
17	26	> 20 < 30	Gurupi	TO	Policlínica	Urban zone	Yes	7	1					0	0	0	0	No			Reagent	312.7	No Reagent																						No
18	19	< 20	Gurupi	TO	Policlínica	Urban zone	Yes	9	2					0	0	0	0	No			Reagent	232.6	No Reagent																						No
19	18	< 20	Gurupi	TO	Policlínica	Urban zone	Yes	5	1					0	0	0	0	Yes	2012-06-22		Reagent	362.9	Reagent	1.5	high	82.71	Reagent	300	No Reagent		Reagent	298	No Reagent		Negative	high		Negative	No Reagent	No Reagent	6.2	No	No	Yes	Yes	No
20	15	< 20	Gurupi	TO	Policlínica	Urban zone	Yes	6	1					0	0	0	0																												No
21	43	> 30	Gurupi	TO	Policlínica	Urban zone	Yes	8	1	1				0	0	0	0	No			No Reagent		No Reagent																						No
22	25	> 20 < 30	Gurupi	TO	Policlínica	Urban zone	Yes	10	2					0	0	0	0																												No
23	39	> 30	Gurupi	TO	Policlínica	Rural zone	Yes	6	6 or more	2				0	0	0	0	No			Reagent	319.9	No Reagent																						No
24	19	< 20	Gurupi	TO	Policlínica	Urban zone			1					0	0	0	0	Yes	2012-08-15		Reagent	346.8	Reagent	1.3	low	81.17	Reagent	343.8	Reagent	1.3	Reagent	346	Reagent	1		low	29.52		Reagent	Reagent	203.1	Yes	No	No	Yes	Yes
25	43	> 30	Gurupi	TO	Policlínica	Urban zone			2					0	0	0	0	No			Reagent	223.7	No Reagent																						No
26	21	> 20 < 30	Gurupi	TO	Policlínica	Urban zone	Yes	8	1					0	0	0	0	No			Reagent	341.7	No Reagent																						No
27	39	> 30	Gurupi	TO	Policlínica	Urban zone	Yes	9	5	2				0	0	0	0	No			Reagent	97.3	No Reagent																						No
28	30	> 30	Gurupi	TO	Policlínica	Urban zone	Yes	8	1	1				0	0	0	0																												No
29	24	> 20 < 30	Gurupi	TO	Sevilha	Urban zone	Yes	6	1	1				0	0	0	0	No			Reagent	222.07	No Reagent																						No
30	37	> 30	Gurupi	TO	Policlínica	Urban zone	Yes	8	1					0	0	0	0	No			Reagent	256.2	No Reagent																						No
31	32	> 30	Gurupi	TO	Policlínica	Urban zone	Yes	2	3					0	0	0	0	No			Reagent	183.7	No Reagent																						No
32	24	> 20 < 30	Gurupi	TO	Policlínica	Urban zone	Yes	9	3	2				0	0	0	0	No			No Reagent	381.6	No Reagent																						No
33	15	< 20	Gurupi	TO	Policlínica	Urban zone	Yes	7	1	1				0	0	0	0	No			Reagent	277.6	No Reagent																						No
34	38	> 30	Gurupi	TO	Policlínica	Urban zone	Yes	5	5					0	0	0	0	No			Reagent	211.3	No Reagent																						No
35	31	> 30	Gurupi	TO	Sevilha	Urban zone	Yes	5	3	1				0	0	0	0																												No
36	37	> 30	Gurupi	TO	Sevilha		Yes	3	3					0	0	0	0	No	2012-11-03		Reagent	225.9	No Reagent																						No
37	19	< 20	Gurupi	TO	Sevilha	Urban zone	Yes	3	1					0	0	0	0	No																											No
38	18	< 20	Gurupi	TO	Vila Nova	Urban zone			1					0	0	0	0	No			Reagent	256.5	No Reagent																						No
39	20	> 20 < 30	Gurupi	TO	Sevilha	Urban zone	Yes	7	1					0	0	0	0	No	2012-11-03		No Reagent		No Reagent																						No
40	25	> 30	Gurupi	TO	Sevilha	Urban zone	Yes	1	2					0	0	0	0	No																											No
41	22	> 20 < 30	Gurupi	TO	Sevilha	Urban zone	Yes	4	1					0	0	0	0																												No
42	32	> 30	Gurupi	TO	Policlínica	Urban zone	Yes	7	3	1				0	0	0	0	Yes	2011-11-22		Reagent	100.0	Reagent	1.3	high	9.77	Reagent	138.7			Reagent				Negative			Negative	No Reagent	Reagent	76	No	No	Yes	Yes	No
43	39	> 30	Gurupi	TO	Policlínica	Urban zone	Yes	8	2	1				0	0	0	0	No			Reagent	150.6	No Reagent																						No
44	31	> 30	Gurupi	TO	Policlínica	Urban zone	Yes	9	1					0	0	0	0	No																											No
45	16	< 20	Gurupi	TO	Policlínica	Urban zone	Yes	3	1					0	0	0	0	No																											No
46			Gurupi	TO	Ambulatorio	Urban zone			1					0	0	0	0	No																											No
47	27	> 20 < 30	Gurupi	TO	Sevilha	Urban zone	Yes	2	2					0	0	0	0	No			Reagent	255.2	No Reagent																						No
48	21	> 20 < 30	Gurupi	TO	Sevilha	Urban zone	Yes	3	1					0	0	0	0	No			Reagent	292.5	No Reagent																						No
49	31	> 30	Gurupi	TO	Vila Nova	Urban zone			2					0	0	0	0																												No
50	22	> 20 < 30	Gurupi	TO	Vila Nova				1					0	0	0	0																												No
51	18	< 20	Gurupi	TO	Vila Nova	Urban zone			1					0	0	0	0	No			Reagent	300.9	No Reagent																						No
52	19	< 20	Gurupi	TO	Vila Nova	Urban zone			2					0	0	0	0	No			Reagent	284.1	No Reagent																						No
53	28	> 20 < 30	Gurupi	TO	Vila Nova	Urban zone			1					1	0	0	1	Yes	2012-11-27		Reagent	210.6	Reagent	0.51	inderternimado	46.25	Reagent	200	Reagent	6	Reagent				Negative			Negative	No Reagent	Reagent	180.5	No	Yes	No	Yes	No
54	31	> 30	Gurupi	TO	Ambulatorio	Urban zone	Yes		1					0	0	0	0	No			Reagent	376.6	No Reagent																						No
55	22	> 20 < 30	Gurupi	TO	Ambulatorio	Urban zone	Yes	11	2					0	0	0	0	Yes			Reagent	72.01	Reagent	1.2	inderternimado	20.79	Reagent	95.5	No Reagent						Negative			Negative	No Reagent	Reagent	46	No	Yes	No	Yes	No
56	19		Gurupi	TO		Urban zone	Yes	2	2					0	0	0	0	No			No Reagent	0.01	No Reagent																						No
57	22	> 20 < 30	Gurupi	TO		Urban zone			3					0	0	0	0																												No
58	38	> 30	Gurupi	TO		Urban zone	Yes	5	1					0	0	0	0	No			Reagent	203.7	No Reagent																						No
59	34	> 30	Gurupi	TO		Urban zone	Yes	7	1					0	0	0	0	No			Reagent	260.4	No Reagent																						No
60	28	> 20 < 30	Gurupi	TO		Urban zone			3	1				0	0	0	0	No			Reagent	322.9	No Reagent																						No
61	19	< 20	Gurupi	TO		Urban zone	Yes	2	2					0	0	0	0	No			Reagent	279.0	No Reagent																						No
62	20	> 20 < 30	Gurupi	TO		Urban zone	Yes	5	1					0	0	0	0	No			No Reagent	1.3	No Reagent																						No
63	22	> 20 < 30	Peixe	TO	Policlínica	Urban zone	Yes	8	2	2				0	0	0	0	No			Reagent	22.2	Reagent	0.6	low	19.36	Reagent	255	No Reagent		Reagent	240	No Reagent		Negative	high		Negative	No Reagent	Reagent		Yes	No	No	Yes	No
64	20	> 20 < 30	Gurupi	TO	Pedroso	Urban zone	Yes	10	2					0	0	0	0																												No
65	22	> 20 < 30	Gurupi	TO	Pedroso	Urban zone	Yes	8	5					0	0	0	0	No			Reagent	191.1	No Reagent																						No
66	28	> 20 < 30	Gurupi	TO	Pedroso	Urban zone	Yes	3	1					0	0	0	0	No			Reagent	285.8	No Reagent																						No
67	28		Gurupi	TO	Sol Nascente	Urban zone	Yes	5	3					0	0	0	0	No			Reagent	228.3	No Reagent																						No
68	27	> 20 < 30	Gurupi	TO	Policlínica	Urban zone	Yes	4	5					0	0	0	0	No			Reagent	233.6	No Reagent																						No
69	26	> 20 < 30	Gurupi	TO	Pedroso	Urban zone	Yes	4	2					0	0	0	0	No			Reagent	256.7	No Reagent																						No
70	27	> 20 < 30	Gurupi	TO	Pedroso	Urban zone	Yes	4	2	1				0	0	0	0	No			Reagent	129.7	No Reagent																						No
71	27	> 20 < 30	Gurupi	TO	Pedroso	Rural zone	Yes	7	3					0	0	0	0	No			Reagent	302.6	No Reagent																						No
72	25	> 20 < 30	Gurupi	TO	Pedroso	Urban zone	Yes	5	4					0	0	0	0	No			Reagent	244.7	No Reagent																						No
73	30	> 30	Gurupi	TO	Pedroso	Urban zone	Yes	8	5	2				0	0	0	0	No			Reagent	233.6	No Reagent																						No
74	16	< 20	Formoso do Araguaia	TO	Pedroso	Urban zone			1					0	0	0	0	No			Reagent	352.0	No Reagent																						No
75	39	> 30	Gurupi	TO	Policlínica		Yes	5	6 or more	2				0	0	0	0	No	2012-08-10		Reagent	238.8	No Reagent																						No
76	25	> 20 < 30	Gurupi	TO	Policlínica	Urban zone	Yes	8	2	1				0	0	0	0	No			Reagent	261.0	No Reagent																						No
77	26	> 20 < 30	Goiania	GO	Policlínica	Urban zone	Yes	11	4	1				0	0	0	0	No	2012-09-14		Reagent	245.9	No Reagent																						No
78	30	> 30	Lagoa da Confusão	TO		Rural zone	Yes	3	4	3				0	0	0	0	Yes			Reagent	194.8	Reagent	0.6	inderternimado	44.62	Reagent	250	Reagent	1	Reagent	200	Reagent		positive			Negative	No Reagent	Reagent	180	No	Yes	No	Yes	No
79	25	> 20 < 30	Gurupi	TO		Urban zone	Yes	7	1					0	0	0	0	No																											No
80	30	> 30	Gurupi	TO		Urban zone	Yes	2	3					0	0	0	0	No			Reagent	154.1	No Reagent																						No
81	26	> 20 < 30	Gurupi	TO			Yes	8	1					0	0	0	0	No			Reagent	22.2	No Reagent																						No
82	28	> 20 < 30	Gurupi	TO		Urban zone	Yes	8	2					0	0	0	0	No			Reagent	199.0	No Reagent																						No
83	31	> 30	Gurupi	TO		Urban zone	Yes	2	1					0	0	0	0	No			Reagent	12.9	No Reagent																						No
84	32	> 30	Gurupi	TO		Urban zone	Yes	7	1	1				0	0	0	0	No			Reagent	285.9	No Reagent																						No
85	19	< 20	Gurupi	TO			Yes	8	2	1				0	0	0	0	No			No Reagent		No Reagent																						No
86	27	> 20 < 30	Gurupi	TO		Urban zone	Yes	6	2	1				0	0	0	0	No			No Reagent		No Reagent																						No
87	33	> 20 < 30	Gurupi	TO			Yes	2	1					0	0	0	0	No	2012-12-07		Reagent	242.2	No Reagent																						No
88	24	> 20 < 30	Gurupi	TO			Yes	6	2					0	0	0	0	No			No Reagent		No Reagent																						No
89	28	> 20 < 30	Gurupi	TO		Urban zone	Yes	8	2					0	0	0	0	No			Reagent	138.1	No Reagent																						No
90	32	> 20 < 30	Gurupi	TO	Pedroso	Urban zone	Yes	6	3					0	0	0	0	No	2012-12-07		Reagent	302.6	No Reagent																						No
91	18	< 20	Gurupi	TO	Pedroso	Urban zone	Yes	6	1					1	0	0	0	No	2012-12-07		No Reagent		No Reagent																						No
92	22	> 20 < 30	Gurupi	TO	Pedroso	Urban zone	Yes	4	2	1				1	0	0	0	No			Reagent	274.2	No Reagent																						No
93	21	> 20 < 30	Gurupi	TO	Policlínica	Urban zone	Yes	1	2					1	0	0	1	Yes			Reagent	247.9	Reagent	5																					No
94	26	> 20 < 30	Gurupi	TO	Policlínica	Urban zone			4					1	0	0	0	No	2012-12-07		Reagent	120.3	No Reagent																						No
95	31	> 30	Gurupi	TO	Policlínica	Urban zone	Yes	10	2					1	0	0	0	No			Reagent	248.6	No Reagent																						No
96	30	> 30	Gurupi	TO	Policlínica	Urban zone			3					1	0	0	0	No	2012-06-01		No Reagent		No Reagent																						No
97	23	> 20 < 30		TO	Policlínica	Rural zone	Yes	2	1					1	0	0	0	No	2012-12-07		No Reagent		No Reagent																						No
98	29	> 20 < 30	Gurupi	TO	Policlínica	Urban zone	Yes	10	2					1	0	0	0	No	2012-12-07		No Reagent		No Reagent																						No
99	29	> 20 < 30	Gurupi	TO	Policlínica	Urban zone	Yes	5	4					1	0	0	0	No			No Reagent	199.0	No Reagent																						No
100	43	> 30	Gurupi	TO	Policlínica	Urban zone	Yes	5	3	1				1	0	0	0	No			No Reagent		No Reagent																						No
101	32	> 30	Gurupi	TO	Policlínica	Urban zone			2					1	0	0	0	No			Reagent	152.1	No Reagent																						No
102	25	> 20 < 30	Gurupi	TO	Policlínica	Urban zone	Yes	10	1	1				1	0	0	0	No			Reagent	368.7	No Reagent																						No
103	29	> 20 < 30	Gurupi	TO	Policlínica	Urban zone			6 or more					1	0	0	0	No			Reagent	54.45	No Reagent																						No
104	25	> 20 < 30	Gurupi	TO	Policlínica	Urban zone	Yes	4	4	1				1	0	0	0	No			Reagent	284.1	No Reagent																						No
105	21	> 20 < 30	Gurupi	TO	Vila Nova	Urban zone			2					1	0	0	0	No			Reagent	10.13	No Reagent																						No
106	21	> 20 < 30	Gurupi	TO	Vila Nova	Urban zone			1					1	0	0	0	No			No Reagent		No Reagent																						No
107	30	> 20 < 30	Gurupi	TO	Vila Nova	Urban zone			3					1	0	0	0	No	2012-12-11		Reagent	224.4	No Reagent																						No
108	20	> 20 < 30	Gurupi	TO	Vila Nova	Urban zone			1					1	0	0	0	No	2012-12-11		Reagent	56.3	No Reagent																						No
109	23	> 20 < 30	Gurupi	TO	Vila Nova	Urban zone			1					1	0	0	0	No			No Reagent		No Reagent																						No
110	20	> 20 < 30	Gurupi	TO	Pedroso	Urban zone	Yes	5	1					1	0	0	0	No			Reagent	229.1	No Reagent																						No
111	16	< 20	Gurupi	TO	Pedroso	Urban zone	Yes	6	1					1	0	0	0	No			No Reagent		No Reagent																						No
112	20	< 20	Gurupi	TO	Vila Nova	Urban zone			2					1	0	0	0	No			No Reagent		No Reagent																						No
113	22	> 20 < 30	Gurupi	TO	Pedroso	Urban zone	Yes	3	1					1	0	0	0	No			Reagent	188.4	No Reagent																						No
114	22	> 20 < 30	Gurupi	TO	Pedroso	Urban zone			3					1	0	0	0	No	2012-12-11		Reagent	207.9	No Reagent																						No
115	31	> 30	Gurupi	TO	Pedroso	Urban zone	Yes	3	3					1	0	0	1	No	2012-12-11		Reagent	299.8	Reagent	0.55	low	60.99	Reagent	250	No Reagent		Reagent	260	No Reagent		Negative			Negative	Reagent	Reagent	240	Yes	No	No	Yes	No
116	30	> 30	Gurupi	TO	Vila Nova	Urban zone			2					1	0	0	0	No			Reagent	215.8	No Reagent																						No
117	26	> 20 < 30	Gurupi	TO	Pedroso	Urban zone	Yes	8	1					1	0	0	0	No			Reagent	278.2	No Reagent																						No
118	28	> 30	Gurupi	TO	Policlínica	Urban zone	Yes	4	2					1	0	0	0	No			Reagent	88.3	No Reagent																						No
119	31	> 30	Gurupi	TO	Policlínica	Urban zone	Yes	6	6 or more	1				1	0	0	0	No			Reagent	201.8	No Reagent																						No
120	23	> 20 < 30	Gurupi	TO	Policlínica	Urban zone	Yes	5	5					1	0	0	0	No			No Reagent		No Reagent																						No
121	30	> 30	Gurupi	TO	Policlínica	Urban zone			3					1	0	0	0	No			Reagent	219	No Reagent																						No
122	38	> 30	Aliança	TO	Policlínica	Urban zone	Yes	7	6 or more	3				1	0	0	0	No			Reagent	278.4	No Reagent																						No
123	21	< 20	Gurupi	TO	Sevilha	Rural zone	Yes	4	2	1				1	0	0	0	No			Reagent	144.2	No Reagent																						No
124	17	< 20	Gurupi	TO	Sevilha	Urban zone	Yes	4	1					1	0	0	0	No			No Reagent		No Reagent																						No
125	26	> 20 < 30	Gurupi	TO	Sevilha	Urban zone	Yes	4	1					1	0	0	0	No			Reagent	198.3	No Reagent																						No
126	21	> 20 < 30	Gurupi	TO	Sevilha	Urban zone	Yes	8	1					1	0	0	0	No			No Reagent		No Reagent																						No
127	25	> 20 < 30	Gurupi	TO	Sevilha	Urban zone	Yes	5	2					1	0	0	0	No			Reagent	169.2	No Reagent																						No
128	29	> 20 < 30	Gurupi	TO	Sevilha	Urban zone	Yes	6	3					1	0	0	0	No			Reagent	266.8	No Reagent																						No
129	33	> 30	Gurupi	TO	Sevilha	Urban zone	Yes	8	1					1	0	0	0	No			Reagent	272.3	No Reagent																						No
130	32	> 30	Gurupi	TO	Policlínica	Urban zone	Yes	5	4	1				1	0	0	0	No			Reagent	314.3	No Reagent																						No
131	25	> 20 < 30	Gurupi	TO	Policlínica	Urban zone	Yes	8	1	1				1	0	0	0	No			Reagent	182.4	No Reagent																						No
132	27	> 20 < 30	Gurupi	TO	Pedroso	Urban zone	Yes	5	2					1	0	0	0	No			Reagent	219.8	No Reagent																						No
133	30	> 30	Chap. de Natividade	TO	Policlínica	Rural zone	Yes	1	2					1	0	0	0	No			Reagent	132.2	No Reagent																						No
134	17	< 20	Gurupi	TO	Policlínica		Yes	9	1					1	0	0	1	Yes	2013-01-22		Reagent	373.7	Reagent	1.96	low	0.44	Reagent	350	No Reagent		Reagent	300	No Reagent		Negative			Negative	No Reagent	Reagent	300.01	Yes	No	No	Yes	No
135	36	> 30	Gurupi	TO	Pedroso	Urban zone	Yes	4	3	1				1	0	0	0	Yes			No Reagent		No Reagent																						No
136	22	> 20 < 30	Gurupi	TO	Pedroso	Urban zone	Yes	4	1					1	0	0	0	No			Reagent	202.5	No Reagent																						No
137	22	> 20 < 30	Gurupi	TO	Pedroso	Urban zone	Yes	2	4					1	0	0	0	No			Reagent	228.1	No Reagent																						No
138	30	> 30	Gurupi	TO	Pedroso	Urban zone	Yes	3	2					1	0	0	0	No	2013-01-31		Reagent	188	No Reagent																						No
139	35	> 30	Sucupira	TO	Policlínica	Urban zone	Yes	2	1					1	0	0	0	Yes			Reagent	313.9	Reagent	1.4	inderternimado	0.5	Reagent	300	No Reagent						Negative			Negative	No Reagent	Reagent	155	No	Yes	No	Yes	No
140	28	> 20 < 30	Gurupi	TO	Policlínica	Urban zone	Yes	6	2					1	0	0	0	No			Reagent	181.4	No Reagent																						No
141	24	> 20 < 30	Gurupi	TO	Policlínica	Urban zone	Yes	7	2					1	0	0	0	No	2012-09-26		Reagent	284.4	No Reagent																						No
142	23	> 20 < 30	Gurupi	TO	Policlínica	Urban zone			3					1	0	0	0	No	2012-12-15		Reagent	306.6	No Reagent																						No
143	19	< 20	Gurupi	TO	Pedroso	Urban zone	Yes	1	1					1	0	0	0	No			No Reagent		No Reagent																						No
144	25	> 20 < 30	Gurupi	TO	Policlínica	Urban zone	Yes	6	3	1				1	0	0	0	No	2013-02-06		Reagent	122.9	No Reagent																						No
145	35	> 30	Gurupi	TO	Policlínica	Urban zone	Yes	6	1					1	0	0	0	No	2012-09-21		Reagent	309.4	No Reagent																						No
146	39	> 30			Policlínica	Rural zone	Yes	6	2					1	0	0	0	No			Reagent	128.4	No Reagent																						No
147	20	> 20 < 30	Gurupi	TO	Vila Nova	Urban zone			2					1	0	0	0	No			Reagent	202.7	No Reagent																						No
148	29	> 20 < 30	Gurupi	TO	Vila Nova	Urban zone			3					1	0	0	0	No	2013-01-31		Reagent	284.1	No Reagent																						No
149	26	> 20 < 30	Gurupi	TO	Vila Nova	Urban zone			1					1	0	0	0	No			Reagent	179	No Reagent																						No
150	27	> 20 < 30	Gurupi	TO	Vila Nova	Urban zone			1					1	0	0	0	No			Reagent	272.5	No Reagent																						No
151	24	> 20 < 30	Gurupi	TO	Vila Nova	Urban zone			1					1	0	0	0	No	2012-09-26		No Reagent		No Reagent																						No
152	40	> 30	Gurupi	TO	Policlínica	Urban zone	Yes	7	2					1	0	0	0	No	2013-12-15		Reagent	203.4	No Reagent																						No
153	23	> 20 < 30	Gurupi	TO	Ambulatorio	Urban zone	Yes	7	1					1	0	0	0	No	2012-02-05		No Reagent		No Reagent																						No
154	27	> 20 < 30	Gurupi	TO	Policlínica	Urban zone	Yes	6	2					1	0	0	0	No	2013-02-06		Reagent	59.1	No Reagent																						No
155	24	> 20 < 30	Gurupi	TO	Policlínica	Urban zone			2					1	0	0	0	No	2002-09-21		Reagent	139	No Reagent																						No
156	30	> 30	Gurupi	TO	Ambulatorio	Urban zone	Yes	4	3	1				1	0	0	0	No			Reagent	105.2	No Reagent																						No
157	26	> 20 < 30	Gurupi	TO	Ambulatorio	Urban zone			2					1	0	0	0	No			No Reagent		No Reagent																						No
158	22	> 20 < 30	Gurupi	TO	Ambulatorio	Urban zone	Yes	4	3	1				1	0	0	0	No			Reagent	372.6	No Reagent																						No
159	22	> 20 < 30	Gurupi	TO	Ambulatorio	Urban zone			1					1	0	0	0	No			Reagent	92.5	No Reagent																						No
160	19	< 20	Gurupi	TO	Ambulatorio	Urban zone			1					1	0	0	0	No	2012-07-20		Reagent	325.2	No Reagent																						No
161	22	> 20 < 30	Gurupi	TO	Ambulatorio	Urban zone	Yes	8	2					1	0	0	0	No			No Reagent		No Reagent																						No
162	39	> 30	Gurupi	TO	Policlínica	Urban zone	Yes	3	4	2				1	0	0	1	No	2012-11-03		Reagent	617.5	Reagent	1.01	high	77.75	Reagent	563.7	No Reagent						Negative			Negative	No Reagent	Reagent	453.12	No	No	Yes	Yes	No
163	30	> 30	Gurupi	TO	Policlínica	Urban zone	Yes	6	2					1	0	0	0	No	2012-12-06		Reagent	427.5	No Reagent																						No
164	24	> 20 < 30	Gurupi	TO	Policlínica	Urban zone	Yes	4	2					1	0	0	0	No	2012-12-04		No Reagent		No Reagent																						No
165	33	> 30	Gurupi	TO	Policlínica	Urban zone	Yes	8	2					1	0	0	0	No	2013-02-05		Reagent	370	No Reagent																						No
166	21	> 20 < 30	Gurupi	TO	Pedroso	Urban zone	Yes	1	3					1	0	0	0	No			Reagent	454.1	No Reagent																						No
167	32	> 30	Gurupi	TO	Pedroso	Urban zone	Yes	3	2					1	0	0	0	No			Reagent	323	No Reagent																						No
168	29	> 20 < 30	Gurupi	TO	Pedroso	Urban zone	Yes	7	2					1	0	0	0	No	2012-12-06		No Reagent		No Reagent	1.33																					No
169	31	> 30	Gurupi	TO	Pedroso	Urban zone	Yes	7	3					1	0	0	0	No			Reagent	278.9	No Reagent																						No
170	21	> 20 < 30	Gurupi	TO	Pedroso	Urban zone	Yes	4	1					1	0	0	0	No			No Reagent		No Reagent																						No
171	16	< 20	Gurupi	TO	Policlínica	Urban zone			1					1	0	0	0	No			Reagent	332.5	No Reagent																						No
172	19	< 20	Gurupi	TO	Pedroso	Urban zone	Yes	3	2					1	0	0	0	No			Reagent	140	No Reagent																						No
173	15	< 20	Gurupi	TO	Policlínica	Urban zone	Yes	5	1					1	0	0	0	No			Reagent	353.5	No Reagent																						No
174	31	> 30	Gurupi	TO	Policlínica	Urban zone	Yes	3	6 or more	3				1	0	0	0	No	2012-07-20		Reagent	348.9	No Reagent																						No
175	22	> 20 < 30	Gurupi	TO	Policlínica	Urban zone	Yes	8	4	1				1	0	0	0	No	2012-08-10		Reagent	227.7	No Reagent																						No
176	38	> 30	Gurupi	TO	Policlínica	Urban zone	Yes	5	6 or more	2				1	0	0	0	No	2012-12-05		Reagent	275.8	No Reagent																						No
177	23	> 20 < 30	Gurupi	TO	Ambulatorio	Urban zone			1					1	0	0	0	No	2012-12-05		No Reagent		No Reagent																						No
178	30	> 30	Gurupi	TO	Ambulatorio	Urban zone	Yes	5	2					1	0	0	0	No	2012-12-05		Reagent	241.7	No Reagent																						No
179	36	> 30	Gurupi	TO	Ambulatorio	Urban zone	Yes	1	4	2				1	0	0	0	No			Reagent	193.1	No Reagent																						No
180	35	> 30	Aliança	TO	Policlínica	Urban zone	Yes	1	2					1	0	0	0	No	2012-12-05		Reagent	274.9	No Reagent																						No
181	25	> 20 < 30	Gurupi	TO	Policlínica	Urban zone			3					1	0	0	0	No			Reagent	117.4	No Reagent																						No
182	35	> 30	Gurupi	TO	Policlínica	Urban zone	Yes	2	4					1	0	0	0	No			Reagent	387.5	No Reagent																						No
183	42	> 30	Gurupi	TO	Policlínica	Urban zone	Yes	7	3					1	0	0	1	No	2012-12-06		Reagent	429.8	Reagent	1.33	inderternimado	0.6	Reagent	499	No Reagent		Reagent	439	No Reagent		Negative			Negative	No Reagent	Reagent	367.21	No	Yes	No	Yes	No
184	20	> 20 < 30	Gurupi	TO	Pedroso	Urban zone	Yes	2	2					1	0	0	0	No	2013-03-21		No Reagent		No Reagent																						No
185	23	> 20 < 30	Gurupi	TO	Pedroso	Urban zone	Yes	6	2					1	0	0	0	No			Reagent	169.2	No Reagent																						No
186	17	< 20	Gurupi	TO	Pedroso	Urban zone	Yes	6	1					1	0	0	0	No			No Reagent		No Reagent																						No
187	30	> 30	Gurupi	TO	Pedroso	Urban zone	Yes	5	4	2				1	0	0	0	No	2013-01-30		No Reagent		No Reagent																						No
188	14	< 20	Gurupi	TO	Pedroso	Urban zone	Yes	6	1					1	0	0	0	No			Reagent	385.2	No Reagent																						No
189	23	> 20 < 30	Gurupi	TO	Pedroso	Urban zone	Yes	1	2					1	0	0	0	No			Reagent	109.2	No Reagent																						No
190	31	> 30	Gurupi	TO	Pedroso	Urban zone	Yes	8	4	1				1	0	0	0	No			Reagent	262.3	No Reagent																						No
191	26	> 20 < 30	Gurupi	TO	Pedroso	Urban zone	Yes	11	3	1				1	0	0	0	No			Reagent	205.1	No Reagent																						No
192	30	> 20 < 30	Gurupi	TO	Vila Nova	Urban zone			2					1	0	0	0	No			Reagent	68.2	No Reagent																						No
193	15	< 20	Gurupi	TO	Vila Nova	Rural zone			3					1	0	0	0	No			Reagent	241.9	No Reagent																						No
194	21	> 20 < 30	Gurupi	TO	Vila Nova	Urban zone			1					1	0	0	0	No			No Reagent		No Reagent																						No
195	25	> 20 < 30	Gurupi	TO	Vila Nova	Urban zone			3	1				1	0	0	0	No			No Reagent		No Reagent																						No
196	19	< 20	Gurupi	TO	Vila Nova	Urban zone			1					1	0	0	0	No			Reagent	209.5	No Reagent																						No
197	19	< 20	Gurupi	TO	Policlínica	Urban zone			2	1				1	0	0	0	No			No Reagent		No Reagent																						No
198	22	> 20 < 30	Gurupi	TO	Policlínica	Urban zone	Yes	3	1					1	0	0	0	No			Reagent	130.4	No Reagent																						No
199	37	> 30	Gurupi	TO	Policlínica	Urban zone	Yes	6	2	1				1	0	0	0	No			Reagent	257.8	No Reagent																						No
200	37	> 30	Peixe	TO		Urban zone			1					1	0	0	0	No			No Reagent		No Reagent																						No
201	26	> 20 < 30	Gurupi	TO	Sol Nascente	Urban zone			3					1	0	0	0	No			Reagent	118	No Reagent																						No
202	22	> 20 < 30	Gurupi	TO	Policlínica	Urban zone	Yes	1	2	1				1	0	0	0	No	2013-03-21		Reagent	326.1	No Reagent																						No
203	21	> 20 < 30	Gurupi	TO	Sol Nascente	Urban zone	Yes	7	1					1	0	0	0	No			Reagent	193.4	No Reagent																						No
204	15	< 20	Gurupi	TO	Sol Nascente	Urban zone			1					1	0	0	0	No			No Reagent		No Reagent																						No
205	20	> 20 < 30	Gurupi	TO	Sol Nascente	Urban zone			1					1	0	0	0	No			Reagent	161.4	No Reagent																						No
206	20	> 20 < 30	Lagoa da Confusao	TO	Policlínica	Rural zone	Yes	5	3	1				1	0	0	1	Yes	2013-01-30		Reagent	169.9	Reagent	1.9	inderternimado	44.08	Reagent	224.5	No Reagent		Reagent	300	No Reagent		Negative	high	62.66	Negative	No Reagent	Reagent	255.2	No	Yes	No	Yes	No
207	38	> 30	Gurupi	TO	Policlínica	Urban zone			1					1	0	0	0	No			No Reagent		No Reagent																						No
208	37	> 30	Gurupi	TO	Policlínica	Urban zone	Yes	7	2					1	0	0	0	No			No Reagent		No Reagent																						No
209	16	< 20	Sucupira	T0	Policlínica	Urban zone			1					1	0	0	1	Yes	2013-03-13		Reagent	190	Reagent	1.64	high	94.73	Reagent	250	No Reagent		Reagent	200	No Reagent		Negative			Negative	No Reagent	No Reagent		No	No	Yes	Yes	No
210	25	> 20 < 30	Gurupi	TO	Vila Nova				3					1	0	0	0	No			Reagent	323.3	No Reagent																						No
211	31	> 30	Gurupi	TO	Pedroso	Urban zone	Yes	9	2					1	0	0	0	No	2013-05-03		Reagent	280.2	No Reagent																						No
212	33	> 30	Gurupi	TO	Ambulatorio	Urban zone			1					1	0	0	0	No			No Reagent		No Reagent																						No
213	26	> 20 < 30	Gurupi	TO	Pedroso	Urban zone	Yes	7	1					1	0	0	0	No	2013-03-12		Reagent	105.4	No Reagent	0.8																					No
214	27	> 20 < 30	Gurupi	TO	Policlínica	Urban zone	Yes	6	2					1	0	0	0	No			Reagent	293.5	No Reagent																						No
215	22	> 20 < 30	Gurupi	TO	Pedroso	Rural zone	Yes	4	6 or more	2				1	0	0	0	No			No Reagent		No Reagent																						No
216	16	< 20	Gurupi	TO	Pedroso	Urban zone	Yes	3	1					1	0	0	0	No			No Reagent		No Reagent																						No
217	20	> 20 < 30	Gurupi	TO	Pedroso	Urban zone	Yes	2	1					1	0	0	0	No			Reagent	285.5	No Reagent																						No
218	28	> 20 < 30	Gurupi	TO	Pedroso	Urban zone	Yes	1	2					1	0	0	0	No	2013-07-16		No Reagent		No Reagent																						No
219	39	> 30	Gurupi	TO	Policlínica	Urban zone	Yes	8	3					1	0	0	0	No	2013-07-30		Reagent	278.9	No Reagent																						No
220	31	> 30	Gurupi	TO	Vila Nova	Urban zone			3					1	0	0	0	No			No Reagent		No Reagent																						No
221	29	> 20 < 30	Gurupi	TO	Vila Nova	Urban zone			5					1	0	0	0	No			Reagent	381.7	No Reagent																						No
222	20	> 20 < 30	Gurupi	TO	Vila Nova	Urban zone			1					1	0	0	0	No	2013-01-04		Reagent	348	No Reagent																						No
223	20	> 20 < 30	Gurupi	TO	Vila Nova	Urban zone			2					1	0	0	0	No			No Reagent		No Reagent																						No
224	22	> 20 < 30	Gurupi	TO		Urban zone	Yes	4	4	1				1	0	0	0	No			Reagent	183.6	No Reagent																						No
225	28	> 20 < 30	Gurupi	TO	São José	Urban zone			2	1				1	0	0	0	No			Reagent	306.4	No Reagent																						No
226	25	> 20 < 30	Gurupi	TO	São José	Urban zone			2					1	0	0	0	No			Reagent	180.7	No Reagent																						No
227	26	> 20 < 30	Gurupi	TO		Urban zone	Yes	4	1					1	0	0	0	No			No Reagent		No Reagent																						No
228	22	> 20 < 30	Gurupi	TO	Vila Nova	Urban zone			2	1				1	0	0	0	No			Reagent	181.8	No Reagent																						No
229	26	> 20 < 30	Gurupi	TO	São José	Urban zone	Yes	7	5	1				1	0	0	0	No			Reagent	412	No Reagent																						No
230	32	> 30	Gurupi	TO	São José	Urban zone	Yes	5	3					1	0	0	0	No			No Reagent		No Reagent																						No
231	31	> 30	Gurupi	TO	São José	Urban zone	Yes	6	1					1	0	0	0	No			Reagent	224	No Reagent																						No
232	19	< 20	Gurupi	TO	São José	Urban zone			1					1	0	0	0	No			Reagent	87.7	No Reagent																						No
233	23	> 20 < 30	Gurupi	TO	São José	Urban zone			3					1	0	0	0	No			Reagent	202	No Reagent																						No
234	18	< 20	Gurupi	TO	São José	Urban zone	Yes	5	1					1	0	0	0	No			Reagent	273.3	No Reagent																						No
235	25	> 20 < 30	Gurupi	TO	São José	Urban zone	Yes	10	3					1	0	0	0	No			Reagent	434.2	No Reagent																						No
236	31	> 30	Gurupi	TO	São José	Urban zone			1					1	0	0	0	No			No Reagent		No Reagent																						No
237	22	> 20 < 30		TO	São José		Yes	6	1					1	0	0	0	No			Reagent	118	No Reagent																						No
238	20	> 20 < 30	Gurupi	TO	Vila Nova	Urban zone			3	1				1	0	0	0	No	2013-05-03		Reagent	134.9	No Reagent																						No
239	22	> 20 < 30	Gurupi	TO	Vila Nova	Urban zone			2					1	0	0	0	No			Reagent	153.3	No Reagent																						No
240	23	> 20 < 30	Gurupi	TO	Vila Nova	Urban zone			2					1	0	0	0	No	2013-03-12		Reagent	164.3	Reagent	0.8	inderternimado	86.54	Reagent	629.4	No Reagent		Reagent	600	No Reagent		Negative	high	83.28	Negative	No Reagent	Reagent	607.7	No	Yes	No	Yes	Yes
241	17	< 20	Gurupi	TO	Casego	Urban zone	Yes	5	1					1	0	0	0	No			No Reagent		No Reagent																						No
242	27	> 20 < 30	Gurupi	TO	Casego	Urban zone			1					1	0	0	0	No			Reagent	118	No Reagent																						No
243	30	> 30	Gurupi	TO	Casego	Urban zone	Yes	5	1					1	0	0	0	No			No Reagent		No Reagent																						No
244	18	< 20	Gurupi	TO	Casego	Urban zone			1					1	0	0	0	No	2013-07-16		No Reagent		No Reagent																						No
245	28	> 20 < 30	Gurupi	TO	Vila Nova	Urban zone			3					1	0	0	0	No	2013-07-16		Reagent	693.5	No Reagent																						No
246	35	> 30	Gurupi	To	Vila Nova	Urban zone			4	1				1	0	0	0	No	2013-07-30		Reagent	354.5	No Reagent																						No
247	30	> 30	Gurupi	TO	Sevilha	Urban zone			4	1				1	0	0	0	No			No Reagent		No Reagent																						No
248	35	> 30	Gurupi	TO	Sevilha	Urban zone	Yes	2	1					1	0	0	0	No	2013-02-14		No Reagent		No Reagent																						No
249	19	< 20	Gurupi	TO		Urban zone			1					1	0	0	0	No			No Reagent		No Reagent																						No
250	31	> 30	Gurupi	TO	Sol Nascente	Urban zone	Yes	7	2	1				1	0	0	0	No			No Reagent	400.5	No Reagent																						No
251	17	< 20	Gurupi	TO	Policlínica	Urban zone	Yes	9	1					1	0	0	0	No	1012-08-17		Reagent	350.7	No Reagent																						No
252	30	> 30	Gurupi	TO	Policlínica	Urban zone	Yes	2	2					1	0	0	1	Yes	2013-01-04		Reagent	301.7	Reagent	0.6	high	61.95	Reagent	441.1	No Reagent		Reagent	459	No Reagent		Negative			Negative	No Reagent	Reagent	16.7	No	No	Yes	Yes	No
253	19	< 20	Gurupi	TO		Urban zone	Yes	5	1					1	0	0	0	No			Reagent	294.7	No Reagent																						No
254	28	> 20 < 30	Percursolândia	TO	Policlínica	Urban zone	Yes	3	5	1				1	0	0	0	No			No Reagent		No Reagent																						No
255	23	> 20 < 30	Gurupi	TO	Pedroso	Urban zone	Yes	8	2					1	0	0	0	No			No Reagent		No Reagent																						No
256	23	> 20 < 30	Gurupi	TO		Urban zone	Yes	9	2					1	0	0	0	No			No Reagent		No Reagent																						No
257	23	> 20 < 30	Gurupi	TO	Pedroso	Urban zone	Yes	3	4					1	0	0	0	No			No Reagent		No Reagent																						No
258			Gurupi	TO	Pedroso	Urban zone			3	1				1	0	0	0	No			Reagent	354.6	No Reagent																						No
259	17	< 20	Gurupi	TO	Sevilha	Urban zone	Yes	1	1					1	0	0	0	No			No Reagent		No Reagent																						No
260	19	< 20	Gurupi	TO		Urban zone	Yes	6	2					1	0	0	0	No			No Reagent		No Reagent																						No
261	18	< 20	Gurupi	TO		Urban zone	Yes	2	1					1	0	0	0	No			Reagent	409.4	No Reagent																						No
262	23	> 20 < 30	Gurupi	TO	Sol Nascente	Urban zone	Yes	6	1					1	0	0	0	No			Reagent	455.3	No Reagent																						No
263	24	> 20 < 30	Gurupi	TO	Sol Nascente	Urban zone	Yes	4	1					1	0	0	0	No	2013-05-28		Reagent	347.5	No Reagent																						No
264	21	> 20 < 30	Gurupi	TO	Sol Nascente	Urban zone			1					1	0	0	0	No			Reagent	437.3	No Reagent																						No
265	18	< 20	Gurupi	TO	Sol Nascente	Urban zone	Yes	11	1					1	0	0	0	No			Reagent	379.3	No Reagent																						No
266	18	< 20	Gurupi	TO	Sol Nascente	Urban zone	Yes	5	1					1	0	0	0	No			Reagent	395.2	No Reagent																						No
267	31	> 30	Gurupi	TO	Sol Nascente	Urban zone	Yes	8	2					1	0	0	0	No			No Reagent		No Reagent																						No
268	37	> 30	Gurupi	TO	Sol Nascente	Urban zone	Yes	7	2					1	0	0	0	No			Reagent	420	No Reagent																						No
269	23	> 20 < 30	Gurupi	TO	Vila Nova	Urban zone			3					1	0	0	0	No			Reagent	437.6	No Reagent																						No
270	32	> 30	Gurupi	TO	Sol Nascente	Urban zone	Yes	6	2					1	0	0	0	No			Reagent	420	No Reagent																						No
271	23	> 20 < 30	Gurupi	TO	Sol Nascente	Urban zone	Yes	8	2					1	0	0	0	No			No Reagent		No Reagent																						No
272	19	< 20	Gurupi	TO	Vila Nova	Urban zone			1					1	0	0	0	No	2013-02-05		No Reagent		No Reagent																						No
273	20	> 20 < 30	Gurupi	TO	Vila Nova	Urban zone			1					1	0	0	1	Yes			Reagent	86	Reagent	0.6	low	28.98	Reagent	100	Reagent	0.7	Reagent	110	Reagent		Negative	low	23.35	Negative	No Reagent	Reagent	187.1	Yes	No	No	Yes	Yes
274	17	< 20	Gurupi	TO	Vila Nova	Urban zone			1					1	0	0	0	No			Reagent	437.2	No Reagent																						No
275	17	< 20	Gurupi	TO	Policlínica	Urban zone	Yes	7	1					1	0	0	0	No			No Reagent		No Reagent																						No
276	25	> 20 < 30	Gurupi	TO		Urban zone	Yes	6	2					1	0	0	0	No			Reagent	314.1	No Reagent																						No
277	33	> 30	Gurupi	TO		Urban zone	Yes	1	1	1				1	0	0	0	No			Reagent	412.1	No Reagent																						No
278	20	> 20 < 30	Gurupi	TO		Urban zone	Yes	6	1					1	0	0	0	No			No Reagent		No Reagent																						No
279	17	< 20	Gurupi	TO		Urban zone	Yes	1	1					1	0	0	0	No			No Reagent		No Reagent																						No
280	20	> 20 < 30	Gurupi	TO	Sevilha		Yes	10	1					1	0	0	0	No	2013-01-19		No Reagent		No Reagent																						No
281	22	> 20 < 30	Gurupi	TO		Urban zone	Yes	4	1					1	0	0	0	No			Reagent	345.8	No Reagent																						No
282	31	> 30	Gurupi	TO	Sevilha	Urban zone	Yes	1	4	1				1	0	0	0	No			No Reagent		No Reagent																						No
283	21	> 20 < 30	Gurupi	TO		Urban zone			2					1	0	0	0	No			No Reagent		No Reagent																						No
284	20	> 20 < 30	Gurupi	TO	Sevilha	Urban zone	Yes	3	1					1	0	0	0	No			Reagent	445	No Reagent																						No
285	16	< 20	Gurupi	TO	Policlínica	Urban zone	Yes	7	1					1	0	0	0	No			No Reagent		No Reagent																						No
286	27	> 20 < 30	Gurupi	TO		Urban zone	Yes	4	3					1	0	0	0	No			No Reagent		No Reagent																						No
287	28	> 20 < 30	Gurupi	TO	Vila Nova	Urban zone			2					1	0	0	0	No			Reagent	155.3	No Reagent																						No
288	19	< 20	Gurupi	TO	Vila Nova	Urban zone			1					1	0	0	0	No	2013-07-16		Reagent	411.1	No Reagent																						No
289	20	> 20 < 30	Gurupi	TO		Urban zone	Yes	1	3	1				1	0	0	0	No			No Reagent		No Reagent																						No
290	26	> 20 < 30	Gurupi	TO			Yes	8	2					1	0	0	0	No			No Reagent		No Reagent																						No
291	36	> 30	Gurupi	TO	Sevilha	Urban zone	Yes	6	2	1				1	0	0	0	No			No Reagent		No Reagent																						No
292	21	> 20 < 30	Gurupi	TO	Sevilha	Urban zone	Yes	2	1					1	0	0	0	No			Reagent	189.9	No Reagent																						No
293	29	> 20 < 30	Gurupi	TO	Sevilha	Urban zone	Yes	4	3					1	0	0	0	No			No Reagent		No Reagent																						No
294	23	> 20 < 30	Gurupi	TO	Sevilha	Urban zone	Yes	3	1					1	0	0	0	No			Reagent	296.1	No Reagent																						No
295	27	> 20 < 30	Gurupi	TO	Sevilha	Urban zone	Yes	3	1					1	0	0	0	No			Reagent	282.2	No Reagent																						No
296	32	> 30	Gurupi	TO	Policlínica	Urban zone			3	1				1	0	0	1	Yes			Reagent	30	Reagent	0.6	inderternimado		Reagent	100	No Reagent		Reagent	90	No Reagent		Negative			Negative	No Reagent	No Reagent		No	Yes	No	Yes	No
297	30	> 30	Gurupi	TO	Policlínica	Urban zone			5					1	0	0	0	No	2013-02-14		Reagent	388.2	No Reagent																						No
298	29	> 20 < 30	Formoso do Araguaia	TO	Policlínica	Urban zone	Yes	1	3	1				1	0	0	0	No			Reagent	335.2	No Reagent																						No
299	15	< 20		TO	Policlínica	Urban zone			1					1	0	0	0	No	2013-04-17		Reagent	303.2	No Reagent																						No
300	36	> 30	Formoso do Araguaia	TO	Policlínica	Urban zone	Yes	1	6 or more	2				1	0	0	0	No			Reagent	405.8	No Reagent																						No
301	26	> 20 < 30	Duere	TO	Sol Nascente	Rural zone	Yes	6	2					1	0	0	0	No			Reagent	379.3	No Reagent																						No
302	30	> 30	Gurupi	TO	Sol Nascente	Urban zone	Yes	8	4	1				1	0	0	0	No			Reagent	214.3	No Reagent																						No
303	27	> 20 < 30	Gurupi	TO	Sol Nascente	Urban zone	Yes	3	2					1	0	0	0	No			Reagent	358.3	No Reagent																						No
304	21	> 20 < 30	Gurupi	TO		Urban zone	Yes	1	2					1	0	0	0	No			Reagent	333	No Reagent																						No
305	22	> 20 < 30	Gurupi	TO		Urban zone	Yes	4	1					1	0	0	0	No			Reagent	179.9	No Reagent																						No
306	31	> 30	Gurupi	TO	Parque das Acácias	Urban zone			2	1				1	0	0	0	No			Reagent	374	No Reagent																						No
307	22	> 20 < 30	Gurupi	TO	Parque das Acácias	Urban zone	Yes	7	2					1	0	0	0	No			No Reagent		No Reagent																						No
308	33	> 30	Gurupi	TO	Parque das Acácias	Urban zone	Yes	7	2					1	0	0	0	No			No Reagent		No Reagent																						No
309	27	> 20 < 30	Gurupi	TO	Parque das Acácias	Urban zone	Yes	8	2					1	0	0	0	No			Reagent	329.9	No Reagent																						No
310	27	< 20	Gurupi	TO	Parque das Acácias	Urban zone	Yes	6	2					1	0	0	0	No			Reagent	309.4	No Reagent																						No
311	19	< 20	Gurupi	To	Parque das Acácias	Urban zone	Yes	7	1					1	0	0	0	No			No Reagent		No Reagent																						No
312	25	> 20 < 30	Gurupi	TO	Parque das Acácias	Urban zone	Yes	9	4					1	0	0	0	No			Reagent	336.9	No Reagent																						No
313	26	> 20 < 30	Gurupi	TO	Parque das Acácias	Urban zone	Yes	7	4					1	0	0	0	No			No Reagent		No Reagent																						No
314	30	> 30	Gurupi	TO	Sol Nascente	Urban zone	Yes	8	2					1	0	0	0	No	2013-07-02		No Reagent		No Reagent																						No
315	19	< 20	Gurupi	TO		Urban zone	Yes	2	2					1	0	0	0	No			No Reagent		No Reagent																						No
316	28	> 20 < 30	Gurupi	TO	Vila Nova	Urban zone			1					1	0	0	0	No	2011-06-07		Reagent	619	No Reagent																						No
317	31	> 30	Gurupi	TO	Vila Nova	Urban zone			3					1	0	0	0	No	2013-05-28		Reagent	24.3	No Reagent																						No
318	22	> 20 < 30	Gurupi	TO	Sevilha	Urban zone	Yes	3	1					1	0	0	0	No			No Reagent		No Reagent																						No
319	18	< 20	Gurupi	TO	Sevilha	Urban zone			2					1	0	0	0	No			No Reagent		No Reagent																						No
320	30	> 30	Gurupi	TO		Urban zone	Yes	2	6 or more	1				1	0	0	0	No			No Reagent		No Reagent																						No
321	24	> 20 < 30	Gurupi	TO	Ambulatorio	Urban zone	Yes	2	2	1				1	0	0	0	No			No Reagent		No Reagent																						No
322	18	< 20	Gurupi	TO	Ambulatorio	Urban zone	Yes	6	1					1	0	0	0	No			Reagent	382.1	No Reagent																						No
323	27	> 20 < 30	Gurupi	TO	Sevilha	Urban zone	Yes	2	2					1	0	0	0	No			Reagent	328.8	No Reagent																						No
324	22	> 20 < 30	Gurupi	TO	Sevilha	Urban zone	Yes	5	2	1				1	0	0	0	No			No Reagent		No Reagent																						No
325	20	> 20 < 30	Gurupi	TO	Sevilha	Urban zone			2					1	0	0	0	No			Reagent	381.1	No Reagent																						No
326	17	< 20	Gurupi	TO	Sevilha	Urban zone	Yes	1	1					1	0	0	0	No			No Reagent		No Reagent																						No
327	30	> 30	Gurupi	TO	Sevilha	Urban zone	Yes	6	5					1	0	0	0	No			Reagent	202.5	No Reagent																						No
328	17	< 20	Gurupi	TO		Urban zone	Yes	6	1					1	0	0	0	No			Reagent	400.5	No Reagent																						No
329	33	> 30	Gurupi	TO	Sevilha	Urban zone			2					1	0	0	0	No			No Reagent		No Reagent																						No
330	35	> 30	Gurupi	TO	Sevilha	Urban zone	Yes	8	2	1				1	0	0	0	No			Reagent	273.5	No Reagent																						No
331	23	> 20 < 30	Gurupi	TO	Ambulatorio	Urban zone			2					1	0	0	0	No			Reagent	293.3	No Reagent																						No
332	35	> 30	Gurupi	TO	Sevilha	Urban zone	Yes	2	3					1	0	0	0	No			Reagent	331.3	No Reagent																						No
333	27	> 20 < 30	Gurupi	TO	Ambulatorio	Urban zone			3					1	0	0	0	No	2013-04-25		No Reagent	324.3	No Reagent																						No
334	26	> 20 < 30	Gurupi	TO	Sevilha	Urban zone	Yes	5	2					1	0	0	0	No			Reagent	196.1	No Reagent																						No
335	27	> 20 < 30	Gurupi	TO	Sevilha	Urban zone	Yes	5	2					1	0	0	0	No			No Reagent		No Reagent																						No
336	29	> 20 < 30	Gurupi	TO	Sevilha	Urban zone	Yes	4	3					1	0	0	0	No			Reagent	232.5	No Reagent																						No
337	26	> 20 < 30	Gurupi	TO		Urban zone	Yes	7	1					1	0	0	0	No			Reagent	455.3	No Reagent																						No
338	20	> 20 < 30	Gurupi	TO		Urban zone	Yes	3	1					1	0	0	0	No			Reagent	340.2	No Reagent																						No
339	15	< 20	Gurupi	TO		Urban zone	Yes	1	1					1	0	0	0	No			Reagent	386.4	No Reagent																						No
340	29	> 20 < 30	Gurupi	TO	Policlínica	Urban zone			4	1				1	0	0	0	No			Reagent	319.9	No Reagent																						No
341	22	> 20 < 30	Gurupi	TO		Urban zone	Yes	6	1					1	0	0	0	No			Reagent	255.3	No Reagent																						No
342	17	< 20	Gurupi	TO		Urban zone	Yes	4	1					1	0	0	0	No			No Reagent		No Reagent																						No
343	24	> 20 < 30	Gurupi	TO		Urban zone	Yes	3	1					1	0	0	0	No			Reagent	257.2	No Reagent																						No
344	41	> 30	Gurupi	TO	Vila Nova	Urban zone			4	1				1	0	0	0	No	2013-06-11		Reagent	289.2	No Reagent																						No
345	21	> 20 < 30	Gurupi	TO	Ambulatorio	Urban zone			1					1	0	0	0	No			Reagent	139	No Reagent																						No
346	27	> 20 < 30	Gurupi	TO		Urban zone	Yes	1	2					1	0	0	0	No			Reagent	167.7	No Reagent																						No
347	21	> 20 < 30	Gurupi	TO		Urban zone	Yes	2	4	2				1	0	0	0	No			Reagent	199.1	No Reagent																						No
348	24	> 20 < 30	Gurupi	TO		Urban zone	Yes	7	3					1	0	0	0	No			Reagent	292	No Reagent																						No
349	31	> 30	Gurupi	TO		Rural zone	Yes	5	2	1				1	0	0	0	No			No Reagent		No Reagent																						No
350	25	> 20 < 30	Gurupi	TO	Sevilha	Urban zone	Yes	3	2					1	0	0	0	No			Reagent	256.4	No Reagent																						No
351	26	> 20 < 30	Gurupi	TO	Sevilha	Urban zone	Yes	9	1					1	0	0	0	No			Reagent	256.4	No Reagent																						No
352	29	> 20 < 30	Gurupi	TO	Sevilha	Urban zone	Yes	6	2	1				1	0	0	0	No			No Reagent		No Reagent																						No
353	28	> 20 < 30	Gurupi	TO	Sevilha	Urban zone	Yes	5	3					1	0	0	0	No			Reagent	251.5	No Reagent																						No
354	17	< 20	Gurupi	TO	Sol Nascente	Urban zone	Yes	3	1					1	0	0	0	No			Reagent	336.7	No Reagent																						No
355	18	< 20	Gurupi	TO	Sol Nascente	Urban zone	Yes	6	2					1	0	0	0	No			No Reagent		No Reagent																						No
356	15	< 20	Gurupi	TO	Policlínica	Urban zone	Yes	7	1					1	0	0	0	No	2013-04-17		Reagent	383.1	No Reagent																						No
357	29	> 20 < 30	Gurupi	TO		Urban zone	Yes	4	2					1	0	0	0	No			No Reagent		No Reagent																						No
358	24	> 20 < 30	Gurupi	TO		Urban zone	Yes	5	2					1	0	0	0	No			Reagent	373.7	No Reagent																						No
359	30	> 30	Gurupi	TO		Urban zone	Yes	6	2					1	0	0	0	No			Reagent	247.4	No Reagent																						No
360	25	> 20 < 30	Gurupi	TO	Parque das Acácias	Urban zone	Yes	4	2					1	0	0	0	No			Reagent	193.2	No Reagent																						No
361	18	< 20	Gurupi	TO		Urban zone	Yes	4	1					1	0	0	0	No			Reagent	249.3	No Reagent																						No
362	19	< 20		TO	Parque das Acácias	Urban zone	Yes	7	1					1	0	0	0	No			Reagent	235.5	No Reagent																						No
363	22	> 20 < 30	Gurupi	TO	Parque das Acácias	Urban zone	Yes	8	3					1	0	0	0	No			Reagent	70.8	No Reagent																						No
364	29	> 20 < 30	Gurupi	TO	Policlínica	Urban zone	Yes	4	4					1	0	0	0	No			Reagent	252.4	No Reagent																						No
365	19	< 20	Gurupi	TO	Ambulatorio	Urban zone			1					1	0	0	0	No			Reagent	167.5	No Reagent																						No
366	21	> 20 < 30	Gurupi	TO	Policlínica	Urban zone	Yes	6	1					1	0	0	0	No			No Reagent		No Reagent																						No
367	27	> 20 < 30	Gurupi	TO	Policlínica	Urban zone	Yes	7	2					1	0	0	0	No			Reagent	55.9	No Reagent																						No
368	31	> 30	Gurupi	TO	Policlínica	Urban zone	Yes	5	2					1	0	0	0	No			Reagent	142.8	No Reagent																						No
369	15	< 20	Gurupi	TO	Policlínica	Urban zone			1					1	0	0	0	No	2013-07-02		Reagent	280.6	No Reagent																						No
370	22	> 20 < 30	Gurupi	TO	Sevilha	Urban zone			1					1	0	0	0	No			No Reagent		No Reagent																						No
371	22	> 20 < 30	Gurupi	TO	Sevilha	Urban zone	Yes	2	2					1	0	0	1	Yes	2013-04-22		Reagent	32	Reagent	1.2	high		Reagent	154	No Reagent		Reagent	120	No Reagent		Negative			Negative	No Reagent	No Reagent		No	No	Yes	Yes	No
372	22	> 20 < 30	Gurupi	TO	Sevilha	Urban zone	Yes	4	3	1				1	0	0	0	No	2013-06-05		Reagent	270.9	No Reagent																						No
373	17	< 20	Gurupi	TO	Sevilha	Urban zone	Yes	1	1					1	0	0	0	No			Reagent	124.5	No Reagent																						No
374	35	> 30	Gurupi	TO		Urban zone	Yes	8	3					1	0	0	0	No			Reagent	271.2	No Reagent																						No
375	18	< 20	Gurupi	TO		Urban zone	Yes	4	1					1	0	0	0	No			No Reagent		No Reagent																						No
376	23	> 20 < 30	Gurupi	TO		Urban zone	Yes	3	2	1				1	0	0	0	No			No Reagent		No Reagent																						No
377	39	> 30	Gurupi	TO	Policlínica	Urban zone			5	1				1	0	0	0	No			Reagent	94.9	No Reagent																						No
378	41	> 30	Gurupi	TO	Policlínica	Urban zone	Yes	10	2					1	0	0	0	No			Reagent	268	No Reagent																						No
379	21	> 20 < 30	Gurupi	TO	Vila Nova	Urban zone			3					1	0	0	0	No			Reagent	543.9	No Reagent																						No
380	26	> 20 < 30	Gurupi	TO	Vila Nova	Urban zone			1					1	0	0	0	No			Reagent	382.7	No Reagent																						No
381	16	< 20	Gurupi	TO	Policlínica		Yes	5	1					1	0	0	0	No			Reagent	215.3	No Reagent																						No
382	25	> 20 < 30	Gurupi	TO	Sevilha	Urban zone	Yes	4	1					1	0	0	0	No			Reagent	164.1	No Reagent																						No
383	15	< 20	Gurupi	TO		Urban zone	Yes	3	1					1	0	0	0	No			Reagent	304.6	No Reagent																						No
384	25	> 20 < 30	Gurupi	TO	Policlínica	Urban zone	Yes	8	2	1				1	0	0	0	No			Reagent	169.9	No Reagent																						No
385	31	> 30	Aliança	TO	Policlínica	Urban zone	Yes	2	6 or more					1	0	0	0	No			Reagent	283.8	No Reagent																						No
386	24	> 20 < 30	Gurupi	TO		Urban zone	Yes	2	3					1	0	0	0	No			No Reagent		No Reagent																						No
387	16	< 20	Gurupi	TO		Urban zone	Yes	6	1					1	0	0	0	No			No Reagent		No Reagent																						No
388	29	> 20 < 30	Gurupi	TO	Waldir Lins	Urban zone			1	1				1	0	0	0	No			Reagent	217.6	No Reagent																						No
389	23	> 20 < 30	Gurupi	TO	São José	Urban zone			1					1	0	0	0	No			Reagent	327	No Reagent																						No
390	18	< 20	Gurupi	TO	São José	Urban zone	Yes	7	1					1	0	0	0	No			No Reagent		No Reagent																						No
391	22	> 20 < 30	Gurupi	TO	São José	Urban zone			1					1	0	0	0	No			Reagent	97.9	No Reagent																						No
392	20	> 20 < 30	Gurupi	TO	São José	Urban zone			2					1	0	0	0	No			Reagent	250.4	No Reagent																						No
393	40	> 30	Gurupi	TO	São José	Urban zone			1	1				1	0	0	0	No			Reagent	235.7	No Reagent																						No
394	21	> 20 < 30	Gurupi	TO	São José	Urban zone			2					1	0	0	0	No			No Reagent		No Reagent																						No
395	24	> 20 < 30	Gurupi	TO	São José	Urban zone			1	1				1	0	0	0	No			No Reagent		No Reagent																						No
396	24	> 20 < 30	Gurupi	TO	São José	Urban zone	Yes	4	1					1	0	0	0	No			Reagent	230.1	No Reagent																						No
397	36	> 30	Gurupi	TO	São José	Urban zone	Yes	5	2	1				1	0	0	0	No			No Reagent		No Reagent																						No
398	37	> 30	Gurupi	TO	Vila Nova	Urban zone			4					1	0	0	0	No			Reagent	170	No Reagent																						No
399	24	> 20 < 30	Gurupi	TO	Vila Nova	Urban zone			1					1	0	0	0	No	2012-12-14		No Reagent		No Reagent																						No
400	26	> 20 < 30	Gurupi	TO	Vila Nova	Urban zone			1					1	0	0	0	No	2013-02-07		No Reagent		No Reagent																						No
401	20	< 20	Gurupi	TO	Vila Nova				1					1	0	0	0	No	2013-04-16		No Reagent		No Reagent																						No
402	32	> 30	Gurupi	TO	Policlínica	Urban zone	Yes	4	1					1	0	0	0	No			Reagent	210.3	No Reagent																						No
403	41	> 30	Gurupi	TO	Policlínica	Urban zone	Yes	5	3	1				1	0	0	0	No			No Reagent		No Reagent																						No
404	17	< 20	Peixe	TO	Policlínica	Rural zone	Yes	5	2					1	0	0	1	No			Reagent	22	Reagent	1	high		Reagent	96	No Reagent		Reagent	89	No Reagent		Negative			Negative	No Reagent	Reagent		No	No	Yes	Yes	No
405	35	> 30	Gurupi	TO	Casego	Urban zone	Yes	6	3					1	0	0	0	No			Reagent	178	No Reagent																						No
406	22	> 20 < 30	Gurupi	TO	Policlínica	Urban zone	Yes	2	1					1	0	0	0	No			No Reagent		No Reagent																						No
407	31	> 30	Gurupi	TO	Casego	Urban zone			1					1	0	0	0	No			Reagent	179	No Reagent																						No
408	32	> 30	Gurupi	TO	Casego	Urban zone			3					1	0	0	0	No			Reagent	119.8	No Reagent																						No
409			Gurupi	TO	Casego	Urban zone			2					1	0	0	0	No			No Reagent		No Reagent																						No
410	26	> 20 < 30	Gurupi	TO	Casego	Urban zone			3					1	0	0	0	No			No Reagent		No Reagent																						No
411	16	< 20	Gurupi	TO	Casego	Urban zone			1					1	0	0	0	No			No Reagent		No Reagent																						No
412	24	> 20 < 30	Gurupi	TO	Casego	Urban zone			1					1	0	0	0	No			Reagent	129.3	No Reagent																						No
413	45	> 30			Casego	Urban zone	Yes	1	3					1	0	0	0	No			Reagent	87.1	No Reagent																						No
414	33	> 30	Gurupi	TO	Casego	Urban zone	Yes	4	4					1	0	0	0	No			No Reagent		No Reagent																						No
415	20	> 20 < 30	Gurupi	TO	Vila Nova	Urban zone			1					1	0	0	0	No	2013-02-16		Reagent	242.6	No Reagent																						No
416	39	> 30	Gurupi	TO	Policlínica	Urban zone	Yes	5	2					1	0	0	0	No			Reagent	200.9	No Reagent																						No
417	29	> 20 < 30	Formoso do Araguaia	TO	Policlínica	Urban zone			3					1	0	0	1	Yes			Reagent	83.8	Reagent	0.6	inderternimado	34.95	Reagent	107.8	No Reagent		Reagent	155	Reagent		positive			Negative	No Reagent	No Reagent		No	Yes	No	Yes	No
418	18	< 20	Gurupi	TO	Policlínica	Urban zone	Yes	3	1					1	0	0	0	No			Reagent	162.7	No Reagent																						No
419	24	> 20 < 30	Gurupi	TO	Casego	Urban zone	Yes	4	2					1	0	0	0	No			Reagent	113.8	No Reagent																						No
420	23	> 20 < 30	Gurupi	TO	Casego	Urban zone	Yes	5	1					1	0	0	0	No			No Reagent		No Reagent																						No
421	29	> 20 < 30	Gurupi	TO	Casego	Urban zone	Yes	4	3	1				1	0	0	0	No			No Reagent		No Reagent																						No
422	26	> 20 < 30	Gurupi	TO	Casego	Urban zone	Yes	3	2					1	0	0	0	No			Reagent	220.7	No Reagent																						No
423	29	> 20 < 30	Gurupi	TO	Casego	Urban zone	Yes	4	2					1	0	0	1	Yes	2013-07-15		Reagent	222.8	Reagent	0.5	low	83.31	Reagent	441.1	No Reagent		Reagent	400	Reagent		Negative	low	63.37	Negative	Reagent	Reagent	210	Yes	No	No	Yes	Yes
424	22	> 20 < 30	Gurupi	TO	Casego	Urban zone	Yes	4	2					1	0	0	0	No			Reagent	232.2	No Reagent																						No
425	16	< 20	Gurupi	TO	Vila Nova	Urban zone			1					1	0	0	0	No	2013-05-07		No Reagent		No Reagent																						No
426	31	> 30	Gurupi	TO	Vila Nova	Urban zone			3	1				1	0	0	0	No			Reagent	177	No Reagent																						No
427	20	> 20 < 30	Gurupi	TO	Vila Nova	Urban zone			2					1	0	0	0	No	2013-07-16		No Reagent		No Reagent																						No
428	17	< 20	Gurupi	TO	Vila Nova	Urban zone			1					1	0	0	0	No	2013-06-05		Reagent	96.5	No Reagent																						No
429	19	< 20	Gurupi	TO	Vila Nova	Urban zone			1					1	0	0	0	No			Reagent	226.6	No Reagent																						No
430	49	> 30	Gurupi	TO	Vila Nova	Rural zone			5					1	0	0	0	No			Reagent	188.4	No Reagent																						No
431	28	> 20 < 30	Gurupi	TO		Urban zone	Yes	9	1					1	0	0	0	No			Reagent	159.5	No Reagent																						No
432	30	> 30	Gurupi	TO		Urban zone			2					1	0	0	0	No			Reagent	229.7	No Reagent																						No
433	37	> 30	Gurupi	TO	Policlínica	Urban zone	Yes	4	4	1				1	0	0	0	No			No Reagent		No Reagent																						No
434	18	< 20	Gurupi	TO	Waldir Lins	Urban zone			1					1	0	0	0	No			No Reagent		No Reagent																						No
435	25	> 20 < 30	Gurupi	TO	Waldir Lins	Urban zone			3					1	0	0	0	No			Reagent	507.1	No Reagent																						No
436	27	> 20 < 30	Gurupi	TO	Waldir Lins	Urban zone			2					1	0	0	0	No			Reagent	178.6	No Reagent																						No
437	26	> 20 < 30	Gurupi	TO	Waldir Lins	Urban zone			3					1	0	0	0	No			No Reagent		No Reagent																						No
438	27	> 20 < 30	Gurupi	TO	Casego	Urban zone			5	1				1	0	0	0	No			No Reagent		No Reagent																						No
439	25	> 20 < 30	Gurupi	TO	Casego	Urban zone	Yes	3	2					1	0	0	0	No	2013-07-03		Reagent	373.8	No Reagent																						No
440	20	> 20 < 30	Gurupi	TO	Casego	Urban zone		5	1					1	0	0	0	No	2013-08-15		No Reagent		No Reagent																						No
441	22	> 20 < 30	Gurupi	TO	Casego	Urban zone	Yes	2	2					1	0	0	0	No			Reagent	268.7	No Reagent																						No
442	29	> 20 < 30	Gurupi	TO	Casego	Urban zone	Yes	4	4	1				1	0	0	0	No			No Reagent		No Reagent																						No
443	27	> 20 < 30	Gurupi	TO	Vila Nova	Urban zone			3					1	0	0	0	No			No Reagent		No Reagent																						No
444	18	< 20	Gurupi	TO	Vila Nova	Urban zone			1					1	0	0	0	No			Reagent	181	No Reagent																						No
445	21	> 20 < 30	Gurupi	TO	Vila Nova	Urban zone			2	1				1	0	0	0	No			Reagent	201	No Reagent																						No
446	16	< 20	Gurupi	TO	Vila Nova	Urban zone			1					1	0	0	0	No	2013-08-27		Reagent	586.4	No Reagent																						No
447	29	> 20 < 30	Gurupi	TO	Vila Nova	Rural zone			2					1	0	0	0	No			No Reagent		No Reagent																						No
448	22	> 20 < 30	Gurupi	TO	Vila Nova	Urban zone			3					1	0	0	0	No			Reagent	304.8	No Reagent																						No
449	24	> 20 < 30	Gurupi	TO	Vila Nova	Urban zone			1					1	0	0	0	No			Reagent	673.1	No Reagent																						No
450	15	< 20	Gurupi	TO	Vila Nova	Urban zone			1					1	0	0	0	No	2013-04-26		No Reagent		No Reagent																						No
451	23	> 20 < 30	Gurupi	To	Casego	Rural zone			1					1	0	0	0	No			Reagent	502	No Reagent																						No
452	16	< 20	Gurupi	TO	Sevilha	Urban zone			1					1	0	0	0	No			Reagent	755	No Reagent																						No
453	20	> 20 < 30	Gurupi	TO	Waldir Lins	Urban zone			3					1	0	0	0	No			Reagent	741.2	No Reagent																						No
454	31	> 30	Gurupi	TO	Waldir Lins	Urban zone			2	1				1	0	0	0	No			Reagent	541.8	No Reagent																						No
455	34	> 30	Gurupi	TO	Policlínica	Urban zone	Yes	4	1					1	0	0	0	No			Reagent	381.6	No Reagent																						No
456	26	> 20 < 30	Gurupi	TO	Vila Íris	Urban zone	Yes	5	1					1	0	0	0	No			No Reagent		No Reagent																						No
457	32	> 30			Vila Íris	Urban zone	Yes	3	4					1	0	0	0	No			Reagent	362.2	No Reagent																						No
458	28	> 20 < 30			Vila Íris	Urban zone	Yes	6	1					1	0	0	0	No	2013-04-10		Reagent	543.8	No Reagent																						No
459	22	> 20 < 30			Vila Íris	Urban zone	Yes	5	2					1	0	0	0	No			No Reagent		No Reagent																						No
460	23	> 20 < 30			Vila Íris	Urban zone	Yes	7	1					1	0	0	0	No			Reagent	570.7	No Reagent																						No
461	32	> 30	Gurupi	TO	Vila Íris	Urban zone	Yes	7	2					1	0	0	0	No	2013-04-05		Reagent	275.5	No Reagent																						No
462	22	> 20 < 30	Gurupi	TO	Vila Nova	Urban zone			1					1	0	0	0	No	2013-05-07		No Reagent		No Reagent																						No
463	28	> 20 < 30	Gurupi	TO	Vila Nova	Urban zone			1					1	0	0	0	No			No Reagent		No Reagent																						No
464	16	< 20	Gurupi	to	Vila Íris	Urban zone	Yes	6	1					1	0	0	0	No	2013-04-24		No Reagent		No Reagent																						No
465	30	> 30	Gurupi	TO	Vila Íris	Urban zone	Yes	4	3					1	0	0	0	No			Reagent	775.4	No Reagent																						No
466	22	> 20 < 30	Gurupi	TO	Vila Íris	Urban zone	Yes	3	3					1	0	0	0	No			Reagent	606.5	No Reagent																						No
467	30	> 30	Gurupi	TO	Vila Íris	Urban zone	Yes	1	4	2				1	0	0	0	No	2013-08-27		Reagent	196.9	No Reagent																						No
468	20	> 20 < 30	Gurupi	TO	Vila Íris	Urban zone	Yes	6	4	3				1	0	0	0	No	2013-09-03		Reagent	22.2	No Reagent																						No
469	25	> 20 < 30	Gurupi	TO	Vila Íris	Urban zone	Yes	3	1					1	0	0	0	No			No Reagent		No Reagent																						No
470	20	> 20 < 30	Gurupi	TO	Waldir Lins	Urban zone			2					1	0	0	0	No			No Reagent		No Reagent																						No
471	27	> 20 < 30	Gurupi	TO	Waldir Lins				2	1				1	0	0	0	No			Reagent	748	No Reagent																						No
472	22	> 20 < 30	Gurupi	TO	Waldir Lins	Urban zone			3					1	0	0	0	No			Reagent	497.9	No Reagent																						No
473	23	> 20 < 30	Gurupi	TO	Vila Íris	Urban zone	Yes	1	2					1	0	0	0	No	2013-04-23		No Reagent		No Reagent				No Reagent		No Reagent																No
474	16	< 20	Gurupi	TO	Vila Íris	Urban zone	Yes	4	1					1	0	0	0	No	2013-04-22		Reagent	645.9	No Reagent																						No
475	32	> 30	Gurupi	TO	Vila Íris	Rural zone	Yes	2	4					1	0	0	0	No			Reagent	856.8	No Reagent																						No
476	23	> 20 < 30	Gurupi	TO	Vila Íris	Urban zone	Yes	6	1					1	0	0	0	No	2013-09-03		Reagent	748.71	No Reagent																						No
477	24	> 20 < 30	Gurupi	TO	Vila Nova	Rural zone			3					1	0	0	0	No			Reagent	576.5	No Reagent																						No
478	22	> 20 < 30			Vila Nova	Rural zone			3	1				1	0	0	0	No			Reagent	628.9	No Reagent																						No
479	25	> 20 < 30	Gurupi	TO	Casego	Urban zone			2					1	0	0	0	No			No Reagent		No Reagent																						No
480	32	> 30	Gurupi	TO	Sol Nascente	Urban zone			3					1	0	0	0	No			No Reagent		No Reagent																						No
481	23	> 20 < 30	Gurupi	TO	Waldir Lins	Urban zone			1					1	0	0	0	No			Reagent	60.67	No Reagent																						No
482	17	< 20	Gurupi	TO	Waldir Lins	Urban zone			1					1	0	0	0		2013-04-08		Reagent	55.5	No Reagent																						No
483	20	> 20 < 30	Gurupi	TO	Waldir Lins	Urban zone			2	1				1	0	0	0	No			No Reagent		No Reagent																						No
484	16	< 20	Gurupi	TO	Waldir Lins	Urban zone			1					1	0	0	0	No			Reagent	22.2	No Reagent																						No
485	27	> 20 < 30	Gurupi	TO	Waldir Lins	Urban zone			2					1	0	0	0	No			No Reagent		No Reagent																						No
486	18	< 20	Gurupi	TO	Waldir Lins	Urban zone			1					1	0	0	0	No			No Reagent		No Reagent																						No
487	18	< 20	Gurupi	TO	Waldir Lins	Urban zone			1					1	0	0	0	No			Reagent	62.45	No Reagent																						No
488	20	> 20 < 30	Gurupi	TO	São José	Urban zone			1					0	0	0	0	Yes	2013-04-25		Reagent	86	Reagent	1.76
